# Supplementary material for: Insights into Emerging Begomovirus–Deltasatellite Complex Diversity: The First Deltasatellite Infecting Legumes
Source: Biology (Basel). 2021 Nov 2;10(11):1125. doi: 10.3390/biology10111125 (PMC8615175; doi:10.3390/biology10111125)
Supplement: Supplementary file 1 [file biology-10-01125-s001.zip]

Archive with 1 entries (1 files):
- biology-1426350-supplementary.pdf
